# Supplementary material for: CVD Risk Factors in the Ukrainian Roma and Meta-Analysis of Their Prevalence in Roma Populations Worldwide
Source: J Pers Med. 2021 Nov 2;11(11):1138. doi: 10.3390/jpm11111138 (PMC8622536; doi:10.3390/jpm11111138)
Supplement: Supplementary file 1 [file jpm-11-01138-s001.zip]

Archive with 1 entries (1 files):
- jpm-1404557-supplementary.pdf
